# Supplementary material for: Reciprocity in ambiguous situations: Default psychological strategies underlying ambiguity resolution in moral decision-making
Source: PLoS One. 2024 Apr 4;19(4):e0300886. doi: 10.1371/journal.pone.0300886 (PMC10994327; doi:10.1371/journal.pone.0300886)
Supplement: S1 Table — (XLSX) [file pone.0300886.s002.xlsx]

## Sheet: Sheet1
	Endowment
Investment	2	5	10	20	50
1	4	1	1
2	1	2	1
4		1	2	1
5		1	8	1
7			1	2	1
8			1	2	1
9			1	2	1
10			1	2	1
